# Supplementary material for: Diacetyl Vapor Inhalation Induces Mixed, Granulocytic Lung Inflammation with Increased CD4+CD25+ T Cells in the Rat
Source: Toxics. 2021 Dec 20;9(12):359. doi: 10.3390/toxics9120359 (PMC8707442; doi:10.3390/toxics9120359)
Supplement: Supplementary file 1 [file toxics-09-00359-s001.zip]

Archive with 1 entries (1 files):
- toxics-1482690-supplementary.pdf
